# Supplementary material for: The effect of missing teeth on dementia in older people: a nationwide population-based cohort study in South Korea
Source: BMC Oral Health. 2019 Apr 25;19:61. doi: 10.1186/s12903-019-0750-4 (PMC6485168; doi:10.1186/s12903-019-0750-4)
Supplement: Supplementary file 2 — Disease codes and definitions associated with dementia. (XLSX 9 kb) [file 12903_2019_750_MOESM2_ESM.xlsx]

## Sheet: Sheet1
<Additional file 2> Disease codes and definitions associated with dementia
Disease code	Disease name
F00 (G30)	Dementia in Alzheimer’s disease
F00.0 (G30.0)	Dementia in Alzheimer’s disease with early onset
F00.1 (G30.1)	Dementia in Alzheimer’s disease with late onset
F00.2 (G30.8)	Dementia in Alzheimer’s disease, atypical or mixed type
F00.9 (G30.9)	Dementia in Alzheimer’s disease, unspecified
F01	Vascular dementia
F01.0	Vascular dementia of acute onset
F01.1	Multi-infarct dementia
F01.2	Subcortical vascular dementia
F01.3	Mixed cortical and subcortical vascular dementia
F01.8	Other vascular dementia
F01.9	Vascular dementia, unspecified
F02.0 (G31.00)	Dementia in Pick’s disease
F02	Dementia in other diseases classified elsewhere
F02.1	Dementia in Creutzfeldt-Jakob disease
F02.2 (G10)	Dementia in Huntington’s disease
F02.3 (G20)	Dementia in Parkinson’s disease
F02.4	Dementia in human immunodeficiency virus disease
F02.8 (G31.82)	Dementia in other specified diseases classified elsewhere
F03	Unspecified dementia
