# Supplementary material for: The effect of missing teeth on dementia in older people: a nationwide population-based cohort study in South Korea
Source: BMC Oral Health. 2019 Apr 25;19:61. doi: 10.1186/s12903-019-0750-4 (PMC6485168; doi:10.1186/s12903-019-0750-4)
Supplement: Supplementary file 3 — Disease codes and definitions associated with periodontal diseases. (XLSX 9 kb) [file 12903_2019_750_MOESM3_ESM.xlsx]

## Sheet: Sheet1
<Additional file 3> Disease codes and definitions associated with periodontal diseases
Disease code	Disease name
K05.0	Acute gingivitis
K05.1	Chronic gingivitis
K05.2	Aggressive periodontitis
K05.3	Chronic periodontitis
K05.4	Periodontosis
K05.5	Other periodontal diseases
K05.6	Periodontal disease, unspecified
