# Supplementary material for: The effect of missing teeth on dementia in older people: a nationwide population-based cohort study in South Korea
Source: BMC Oral Health. 2019 Apr 25;19:61. doi: 10.1186/s12903-019-0750-4 (PMC6485168; doi:10.1186/s12903-019-0750-4)
Supplement: Supplementary file 4 — Treatment codes and definitions of behaviors associated with periodontal diseases. (XLSX 10 kb) [file 12903_2019_750_MOESM4_ESM.xlsx]

## Sheet: Sheet1
<Additional file 4> Treatment codes and definitions of behaviors associated with periodontal diseases
Treatment Code	Treatment name
U2231	Prophylaxis
U2232	Scaling (1/3 arch)
U2233	Scaling (full arch)
U2240	Root planing
U1010	Subgingival curettage
U1020	Excisional new attachment procedure
U1030	Gingivoplasty
U1040	Gingivectomy
U1051	Periodontal flap operation-Simple
U1052	Periodontal flap operation -Complicated
U1060	Root conditioning
U1071	Allogenic, xenogenous or substitute bone graft for alveolar bone defects
U1072	Autogeneous bone graft for alveolar bone defects
U1081	Guided tissue regeneration with autogenous bone graft
U1082	Guided tissue regeneration with allogenic, xenogenous or substitute bone graft
U1100	Laterally positioned flap, coronally positioned flap
U1131	Selective root amputation
U1132	Hemisection
