# Supplementary material for: The effect of missing teeth on dementia in older people: a nationwide population-based cohort study in South Korea
Source: BMC Oral Health. 2019 Apr 25;19:61. doi: 10.1186/s12903-019-0750-4 (PMC6485168; doi:10.1186/s12903-019-0750-4)
Supplement: Supplementary file 5 — Disease codes and definitions associated with dental caries. (XLSX 9 kb) [file 12903_2019_750_MOESM5_ESM.xlsx]

## Sheet: Sheet1
<Additional file 5> Disease codes and definitions associated with dental caries
Disease code	Disease name
K02.0	Caries limited to enamel
K02.1	Caries of dentin
K02.2	Caries of cementum
K02.3	Arrested dental caries
K02.4	Odontoclasia
K02.5	Caries with pulp exposure
K02.8	Other dental caries
K02.9	Dental caries, unspecified
